# Supplementary material for: Measuring industrial lumber production using nighttime lights: A focus study on lumber mills in British Columbia, Canada
Source: PLoS One. 2022 Sep 13;17(9):e0273740. doi: 10.1371/journal.pone.0273740 (PMC9469976; doi:10.1371/journal.pone.0273740)
Supplement: S1 File — Information about the name, size and locations of each lumber mill used in this study. (ZIP) [file pone.0273740.s001.zip › GSR_TMBR_PRCSSING_FAC_SV/GSRTMBRPRC_point.prj]

PROJCS["NAD_1983_BC_Environment_Albers",GEOGCS["GCS_North_American_1983",DATUM["D_North_American_1983",SPHEROID["GRS_1980",6378137.0,298.257222101]],PRIMEM["Greenwich",0.0],UNIT["Degree",0.0174532925199433]],PROJECTION["Albers"],PARAMETER["False_Easting",1000000.0],PARAMETER["False_Northing",0.0],PARAMETER["Central_Meridian",-126.0],PARAMETER["Standard_Parallel_1",50.0],PARAMETER["Standard_Parallel_2",58.5],PARAMETER["Latitude_Of_Origin",45.0],UNIT["Meter",1.0],AUTHORITY["EPSG",3005]]
