# Supplementary material for: Measuring industrial lumber production using nighttime lights: A focus study on lumber mills in British Columbia, Canada
Source: PLoS One. 2022 Sep 13;17(9):e0273740. doi: 10.1371/journal.pone.0273740 (PMC9469976; doi:10.1371/journal.pone.0273740)
Supplement: S1 File — Information about the name, size and locations of each lumber mill used in this study. (ZIP) [file pone.0273740.s001.zip › Contents of Order.txt]

------------------
Order Details
-----------------
Order ID: 2215304
Date: 20220609


----------------------
Feature Types
-----------------------
 - GSR TMBR PRCSSING FAC SV in directory GSRTMBRPRC

----------------------------
Packaged Products
----------------------------
