# Supplementary material for: Measuring industrial lumber production using nighttime lights: A focus study on lumber mills in British Columbia, Canada
Source: PLoS One. 2022 Sep 13;17(9):e0273740. doi: 10.1371/journal.pone.0273740 (PMC9469976; doi:10.1371/journal.pone.0273740)
Supplement: S1 File — Information about the name, size and locations of each lumber mill used in this study. (ZIP) [file pone.0273740.s001.zip › README.txt]

By downloading these data products, you have agreed to the licence terms and 
conditions as set out in each BC Data Catalogue metadata record.
Please ensure you understand the licences or contact one of the listed contacts for
more information.

If you need additional information about downloading data, please email data@gov.bc.ca. To report 
errors when downloading data please email NRSApplications@gov.bc.ca.
