# Supplementary material for: Measuring industrial lumber production using nighttime lights: A focus study on lumber mills in British Columbia, Canada
Source: PLoS One. 2022 Sep 13;17(9):e0273740. doi: 10.1371/journal.pone.0273740 (PMC9469976; doi:10.1371/journal.pone.0273740)
Supplement: S1 File — Information about the name, size and locations of each lumber mill used in this study. (ZIP) [file pone.0273740.s001.zip › licence.txt]

By downloading these data products, I agree to the license terms and
conditions as set out in each metadata record.  These records can be
found in the B.C. Data Catalogue

https://catalogue.data.gov.bc.ca/dataset

 
Individual pages are sent with each order.

 
